# Supplementary material for: Mendelian randomization study highlights hypothyroidism as a causal determinant of alopecia areata
Source: Front Endocrinol (Lausanne). 2024 Jan 16;14:1309620. doi: 10.3389/fendo.2023.1309620 (PMC10826415; doi:10.3389/fendo.2023.1309620)
Supplement: Supplementary Table 1 — Characteristics of the genetic SNPs used in two-sample Mendelian randomization analysis between hypothyroidism and alopecia areata. [file Table_1.xlsx]

## Sheet: Supplementary Table 1
SNP	effect_allele.exposure	other_allele.exposure	effect_allele.outcome	other_allele.outcome	beta.exposure	beta.outcome	eaf.exposure	eaf.outcome	remove	palindromic	ambiguous	id.outcome	chr	pos	se.outcome	samplesize.outcome	pval.outcome	outcome	originalname.outcome	outcome.deprecated	mr_keep.outcome	data_source.outcome	samplesize.exposure	chr.exposure	pos.exposure	se.exposure	pval.exposure	id.exposure	exposure	mr_keep.exposure	pval_origin.exposure	data_source.exposure	action	mr_keep
rs10075764	G	A	G	A	-0.057	-0.0757	0.302413	0.3954	FALSE	FALSE	FALSE	finn-b-L12_ALOPECAREATA	5	35841449	0.0844	NA	0.3703	Alopecia areata || id:finn-b-L12_ALOPECAREATA	Alopecia areata	Alopecia areata || ||	TRUE	igd	5	35841449	0.0104	4.25598e-08	410141	ebi-a-GCST90018862	Hypothyroidism || id:ebi-a-GCST90018862	TRUE	reported	igd	2	TRUE
rs10126000	A	C	A	C	-0.0683	-0.1108	0.688692	0.6604	FALSE	FALSE	FALSE	finn-b-L12_ALOPECAREATA	9	21578617	0.0873	NA	0.2042	Alopecia areata || id:finn-b-L12_ALOPECAREATA	Alopecia areata	Alopecia areata || ||	TRUE	igd	9	21578617	0.0104	5.13334e-11	410141	ebi-a-GCST90018862	Hypothyroidism || id:ebi-a-GCST90018862	TRUE	reported	igd	2	TRUE
rs10424978	A	C	A	C	-0.0775	-0.0022	0.624328	0.5994	FALSE	FALSE	FALSE	finn-b-L12_ALOPECAREATA	19	4837557	0.0844	NA	0.9795	Alopecia areata || id:finn-b-L12_ALOPECAREATA	Alopecia areata	Alopecia areata || ||	TRUE	igd	19	4837557	0.0102	2.76694e-14	410141	ebi-a-GCST90018862	Hypothyroidism || id:ebi-a-GCST90018862	TRUE	reported	igd	2	TRUE
rs1079418	G	A	G	A	-0.0657	0.2171	0.262374	0.2626	FALSE	FALSE	FALSE	finn-b-L12_ALOPECAREATA	6	166047034	0.0934	NA	0.0201099	Alopecia areata || id:finn-b-L12_ALOPECAREATA	Alopecia areata	Alopecia areata || ||	TRUE	igd	6	166047034	0.011	2.13998e-09	410141	ebi-a-GCST90018862	Hypothyroidism || id:ebi-a-GCST90018862	TRUE	reported	igd	2	TRUE
rs10917477	G	A	G	A	0.064	0.0282	0.386901	0.5045	FALSE	FALSE	FALSE	finn-b-L12_ALOPECAREATA	1	19861106	0.0824	NA	0.7323	Alopecia areata || id:finn-b-L12_ALOPECAREATA	Alopecia areata	Alopecia areata || ||	TRUE	igd	1	19861106	0.01	1.75299e-10	410141	ebi-a-GCST90018862	Hypothyroidism || id:ebi-a-GCST90018862	TRUE	reported	igd	2	TRUE
rs11171710	A	G	A	G	-0.0698	0.0615	0.443916	0.4483	FALSE	FALSE	FALSE	finn-b-L12_ALOPECAREATA	12	56368078	0.0834	NA	0.4609	Alopecia areata || id:finn-b-L12_ALOPECAREATA	Alopecia areata	Alopecia areata || ||	TRUE	igd	12	56368078	0.01	3.18713e-12	410141	ebi-a-GCST90018862	Hypothyroidism || id:ebi-a-GCST90018862	TRUE	reported	igd	2	TRUE
rs11406335	TG	T	TG	T	-0.057	0.1037	0.417169	0.3856	FALSE	FALSE	FALSE	finn-b-L12_ALOPECAREATA	13	99934479	0.0845	NA	0.2197	Alopecia areata || id:finn-b-L12_ALOPECAREATA	Alopecia areata	Alopecia areata || ||	TRUE	igd	13	99934479	0.0103	3.43598e-08	410141	ebi-a-GCST90018862	Hypothyroidism || id:ebi-a-GCST90018862	TRUE	reported	igd	2	TRUE
rs114285740	C	G	C	G	0.1669	0.2591	0.0273776	0.03979	FALSE	TRUE	FALSE	finn-b-L12_ALOPECAREATA	1	107947273	0.215	NA	0.228	Alopecia areata || id:finn-b-L12_ALOPECAREATA	Alopecia areata	Alopecia areata || ||	TRUE	igd	1	107947273	0.0301	3.05999e-08	410141	ebi-a-GCST90018862	Hypothyroidism || id:ebi-a-GCST90018862	TRUE	reported	igd	2	TRUE
rs11675342	T	C	T	C	0.0906	-0.0633	0.387729	0.442	FALSE	FALSE	FALSE	finn-b-L12_ALOPECAREATA	2	1407628	0.0832	NA	0.4467	Alopecia areata || id:finn-b-L12_ALOPECAREATA	Alopecia areata	Alopecia areata || ||	TRUE	igd	2	1407628	0.01	1.39605e-19	410141	ebi-a-GCST90018862	Hypothyroidism || id:ebi-a-GCST90018862	TRUE	reported	igd	2	TRUE
rs11875260	G	A	G	A	0.0751	-0.0525	0.172925	0.1716	FALSE	FALSE	FALSE	finn-b-L12_ALOPECAREATA	18	77179239	0.1094	NA	0.6312	Alopecia areata || id:finn-b-L12_ALOPECAREATA	Alopecia areata	Alopecia areata || ||	TRUE	igd	18	77179239	0.0135	2.53998e-08	410141	ebi-a-GCST90018862	Hypothyroidism || id:ebi-a-GCST90018862	TRUE	reported	igd	2	TRUE
rs12117927	A	C	A	C	0.0627	-0.0154	0.476541	0.4021	FALSE	FALSE	FALSE	finn-b-L12_ALOPECAREATA	1	236629134	0.0857	NA	0.8574	Alopecia areata || id:finn-b-L12_ALOPECAREATA	Alopecia areata	Alopecia areata || ||	TRUE	igd	1	236629134	0.0105	2.28802e-09	410141	ebi-a-GCST90018862	Hypothyroidism || id:ebi-a-GCST90018862	TRUE	reported	igd	2	TRUE
rs12379417	A	G	A	G	0.0583	0.0862	0.317559	0.377	FALSE	FALSE	FALSE	finn-b-L12_ALOPECAREATA	9	127029736	0.0851	NA	0.311	Alopecia areata || id:finn-b-L12_ALOPECAREATA	Alopecia areata	Alopecia areata || ||	TRUE	igd	9	127029736	0.0103	1.51001e-08	410141	ebi-a-GCST90018862	Hypothyroidism || id:ebi-a-GCST90018862	TRUE	reported	igd	2	TRUE
rs12582330	T	G	T	G	-0.061	0.0276	0.624365	0.674	FALSE	FALSE	FALSE	finn-b-L12_ALOPECAREATA	12	103892941	0.0886	NA	0.755499	Alopecia areata || id:finn-b-L12_ALOPECAREATA	Alopecia areata	Alopecia areata || ||	TRUE	igd	12	103892941	0.0109	2.05201e-08	410141	ebi-a-GCST90018862	Hypothyroidism || id:ebi-a-GCST90018862	TRUE	reported	igd	2	TRUE
rs12593201	A	G	A	G	0.0905	0.0038	0.325432	0.2617	FALSE	FALSE	FALSE	finn-b-L12_ALOPECAREATA	15	38844106	0.0936	NA	0.9676	Alopecia areata || id:finn-b-L12_ALOPECAREATA	Alopecia areata	Alopecia areata || ||	TRUE	igd	15	38844106	0.0112	7.68953e-16	410141	ebi-a-GCST90018862	Hypothyroidism || id:ebi-a-GCST90018862	TRUE	reported	igd	2	TRUE
rs12984428	A	G	A	G	-0.0659	0.0329	0.35604	0.3635	FALSE	FALSE	FALSE	finn-b-L12_ALOPECAREATA	19	50199616	0.0857	NA	0.7011	Alopecia areata || id:finn-b-L12_ALOPECAREATA	Alopecia areata	Alopecia areata || ||	TRUE	igd	19	50199616	0.0102	1.10601e-10	410141	ebi-a-GCST90018862	Hypothyroidism || id:ebi-a-GCST90018862	TRUE	reported	igd	2	TRUE
rs13090803	T	G	T	G	0.0829	0.0168	0.190624	0.1385	FALSE	FALSE	FALSE	finn-b-L12_ALOPECAREATA	3	105934953	0.1191	NA	0.8879	Alopecia areata || id:finn-b-L12_ALOPECAREATA	Alopecia areata	Alopecia areata || ||	TRUE	igd	3	105934953	0.0128	9.00119e-11	410141	ebi-a-GCST90018862	Hypothyroidism || id:ebi-a-GCST90018862	TRUE	reported	igd	2	TRUE
rs13109179	A	G	A	G	0.0647	-0.0238	0.461895	0.4716	FALSE	FALSE	FALSE	finn-b-L12_ALOPECAREATA	4	10727528	0.083	NA	0.7743	Alopecia areata || id:finn-b-L12_ALOPECAREATA	Alopecia areata	Alopecia areata || ||	TRUE	igd	4	10727528	0.01	9.4189e-11	410141	ebi-a-GCST90018862	Hypothyroidism || id:ebi-a-GCST90018862	TRUE	reported	igd	2	TRUE
rs1364450	C	A	C	A	0.0886	-0.1182	0.126235	0.1597	FALSE	FALSE	FALSE	finn-b-L12_ALOPECAREATA	6	109389508	0.1123	NA	0.2926	Alopecia areata || id:finn-b-L12_ALOPECAREATA	Alopecia areata	Alopecia areata || ||	TRUE	igd	6	109389508	0.0139	1.97102e-10	410141	ebi-a-GCST90018862	Hypothyroidism || id:ebi-a-GCST90018862	TRUE	reported	igd	2	TRUE
rs142997491	G	A	G	A	0.2385	0.326	0.0135637	0.02233	FALSE	FALSE	FALSE	finn-b-L12_ALOPECAREATA	16	50729820	0.2805	NA	0.245	Alopecia areata || id:finn-b-L12_ALOPECAREATA	Alopecia areata	Alopecia areata || ||	TRUE	igd	16	50729820	0.0412	7.01504e-09	410141	ebi-a-GCST90018862	Hypothyroidism || id:ebi-a-GCST90018862	TRUE	reported	igd	2	TRUE
rs1432806	G	A	G	A	0.0583	0.149	0.338619	0.3064	FALSE	FALSE	FALSE	finn-b-L12_ALOPECAREATA	5	109187365	0.0894	NA	0.09579	Alopecia areata || id:finn-b-L12_ALOPECAREATA	Alopecia areata	Alopecia areata || ||	TRUE	igd	5	109187365	0.0105	2.88602e-08	410141	ebi-a-GCST90018862	Hypothyroidism || id:ebi-a-GCST90018862	TRUE	reported	igd	2	TRUE
rs1479565	A	G	A	G	0.0975	0.0839	0.498866	0.4177	FALSE	FALSE	FALSE	finn-b-L12_ALOPECAREATA	5	76544157	0.0834	NA	0.3143	Alopecia areata || id:finn-b-L12_ALOPECAREATA	Alopecia areata	Alopecia areata || ||	TRUE	igd	5	76544157	0.0101	7.52835e-22	410141	ebi-a-GCST90018862	Hypothyroidism || id:ebi-a-GCST90018862	TRUE	reported	igd	2	TRUE
rs1534430	T	C	T	C	-0.086	-0.0808	0.428394	0.4172	FALSE	FALSE	FALSE	finn-b-L12_ALOPECAREATA	2	12644736	0.0835	NA	0.3333	Alopecia areata || id:finn-b-L12_ALOPECAREATA	Alopecia areata	Alopecia areata || ||	TRUE	igd	2	12644736	0.0101	1.44012e-17	410141	ebi-a-GCST90018862	Hypothyroidism || id:ebi-a-GCST90018862	TRUE	reported	igd	2	TRUE
rs187707293	A	T	A	T	0.2419	-0.1955	0.0133864	0.02108	FALSE	TRUE	FALSE	finn-b-L12_ALOPECAREATA	4	179647723	0.2941	NA	0.5062	Alopecia areata || id:finn-b-L12_ALOPECAREATA	Alopecia areata	Alopecia areata || ||	TRUE	igd	4	179647723	0.044	3.98602e-08	410141	ebi-a-GCST90018862	Hypothyroidism || id:ebi-a-GCST90018862	TRUE	reported	igd	2	TRUE
rs2111485	G	A	G	A	0.0813	-0.0845	0.479023	0.5824	FALSE	FALSE	FALSE	finn-b-L12_ALOPECAREATA	2	163110536	0.0837	NA	0.3126	Alopecia areata || id:finn-b-L12_ALOPECAREATA	Alopecia areata	Alopecia areata || ||	TRUE	igd	2	163110536	0.0102	1.42692e-15	410141	ebi-a-GCST90018862	Hypothyroidism || id:ebi-a-GCST90018862	TRUE	reported	igd	2	TRUE
rs2114702	A	T	A	T	0.07	-0.0457	0.26671	0.2175	FALSE	TRUE	FALSE	finn-b-L12_ALOPECAREATA	14	81405135	0.1	NA	0.6479	Alopecia areata || id:finn-b-L12_ALOPECAREATA	Alopecia areata	Alopecia areata || ||	TRUE	igd	14	81405135	0.0111	2.99902e-10	410141	ebi-a-GCST90018862	Hypothyroidism || id:ebi-a-GCST90018862	TRUE	reported	igd	2	TRUE
rs2234167	A	G	A	G	0.0825	0.0071	0.102013	0.1214	FALSE	FALSE	FALSE	finn-b-L12_ALOPECAREATA	1	2494330	0.1263	NA	0.955	Alopecia areata || id:finn-b-L12_ALOPECAREATA	Alopecia areata	Alopecia areata || ||	TRUE	igd	1	2494330	0.015	3.75198e-08	410141	ebi-a-GCST90018862	Hypothyroidism || id:ebi-a-GCST90018862	TRUE	reported	igd	2	TRUE
rs2247314	C	T	C	T	-0.086	-0.0592	0.376495	0.3709	FALSE	FALSE	FALSE	finn-b-L12_ALOPECAREATA	6	167370230	0.0855	NA	0.488599	Alopecia areata || id:finn-b-L12_ALOPECAREATA	Alopecia areata	Alopecia areata || ||	TRUE	igd	6	167370230	0.0104	1.06488e-16	410141	ebi-a-GCST90018862	Hypothyroidism || id:ebi-a-GCST90018862	TRUE	reported	igd	2	TRUE
rs229528	T	C	T	C	0.0903	0.0009	0.496016	0.3958	FALSE	FALSE	FALSE	finn-b-L12_ALOPECAREATA	22	37581677	0.0842	NA	0.9915	Alopecia areata || id:finn-b-L12_ALOPECAREATA	Alopecia areata	Alopecia areata || ||	TRUE	igd	22	37581677	0.01	2.31206e-19	410141	ebi-a-GCST90018862	Hypothyroidism || id:ebi-a-GCST90018862	TRUE	reported	igd	2	TRUE
rs2445608	A	G	A	G	-0.0593	-0.0278	0.430366	0.39	FALSE	FALSE	FALSE	finn-b-L12_ALOPECAREATA	8	128181302	0.0847	NA	0.7431	Alopecia areata || id:finn-b-L12_ALOPECAREATA	Alopecia areata	Alopecia areata || ||	TRUE	igd	8	128181302	0.0101	3.78704e-09	410141	ebi-a-GCST90018862	Hypothyroidism || id:ebi-a-GCST90018862	TRUE	reported	igd	2	TRUE
rs244685	G	T	G	T	-0.0858	-0.0041	0.79915	0.7481	FALSE	FALSE	FALSE	finn-b-L12_ALOPECAREATA	5	133423890	0.0948	NA	0.9653	Alopecia areata || id:finn-b-L12_ALOPECAREATA	Alopecia areata	Alopecia areata || ||	TRUE	igd	5	133423890	0.0132	7.0583e-11	410141	ebi-a-GCST90018862	Hypothyroidism || id:ebi-a-GCST90018862	TRUE	reported	igd	2	TRUE
rs2988277	T	C	T	C	0.0593	-0.0813	0.287022	0.2594	FALSE	FALSE	FALSE	finn-b-L12_ALOPECAREATA	1	167431352	0.094	NA	0.3871	Alopecia areata || id:finn-b-L12_ALOPECAREATA	Alopecia areata	Alopecia areata || ||	TRUE	igd	1	167431352	0.0106	2.48702e-08	410141	ebi-a-GCST90018862	Hypothyroidism || id:ebi-a-GCST90018862	TRUE	reported	igd	2	TRUE
rs307558	A	G	A	G	-0.0688	0.0178	0.742625	0.7723	FALSE	FALSE	FALSE	finn-b-L12_ALOPECAREATA	3	12095130	0.0978	NA	0.8552	Alopecia areata || id:finn-b-L12_ALOPECAREATA	Alopecia areata	Alopecia areata || ||	TRUE	igd	3	12095130	0.0119	8.01493e-09	410141	ebi-a-GCST90018862	Hypothyroidism || id:ebi-a-GCST90018862	TRUE	reported	igd	2	TRUE
rs3087243	A	G	A	G	-0.1466	-0.0776	0.386088	0.3296	FALSE	FALSE	FALSE	finn-b-L12_ALOPECAREATA	2	204738919	0.0873	NA	0.3739	Alopecia areata || id:finn-b-L12_ALOPECAREATA	Alopecia areata	Alopecia areata || ||	TRUE	igd	2	204738919	0.0102	4.77309e-47	410141	ebi-a-GCST90018862	Hypothyroidism || id:ebi-a-GCST90018862	TRUE	reported	igd	2	TRUE
rs3118469	T	A	T	A	0.0803	0.1677	0.295174	0.3629	FALSE	TRUE	FALSE	finn-b-L12_ALOPECAREATA	10	6101129	0.0857	NA	0.0502204	Alopecia areata || id:finn-b-L12_ALOPECAREATA	Alopecia areata	Alopecia areata || ||	TRUE	igd	10	6101129	0.0106	3.8212e-14	410141	ebi-a-GCST90018862	Hypothyroidism || id:ebi-a-GCST90018862	TRUE	reported	igd	2	TRUE
rs3184504	C	T	C	T	-0.1734	-0.1466	0.668513	0.5915	FALSE	FALSE	FALSE	finn-b-L12_ALOPECAREATA	12	111884608	0.0836	NA	0.0796104	Alopecia areata || id:finn-b-L12_ALOPECAREATA	Alopecia areata	Alopecia areata || ||	TRUE	igd	12	111884608	0.0102	7.50412e-65	410141	ebi-a-GCST90018862	Hypothyroidism || id:ebi-a-GCST90018862	TRUE	reported	igd	2	TRUE
rs34536443	C	G	C	G	-0.1863	-0.3172	0.0440279	0.03047	FALSE	TRUE	FALSE	finn-b-L12_ALOPECAREATA	19	10463118	0.2409	NA	0.1879	Alopecia areata || id:finn-b-L12_ALOPECAREATA	Alopecia areata	Alopecia areata || ||	TRUE	igd	19	10463118	0.0263	1.46083e-12	410141	ebi-a-GCST90018862	Hypothyroidism || id:ebi-a-GCST90018862	TRUE	reported	igd	2	TRUE
rs3775291	T	C	T	C	-0.0649	-0.0635	0.287788	0.3153	FALSE	FALSE	FALSE	finn-b-L12_ALOPECAREATA	4	187004074	0.0886	NA	0.473301	Alopecia areata || id:finn-b-L12_ALOPECAREATA	Alopecia areata	Alopecia areata || ||	TRUE	igd	4	187004074	0.0108	1.646e-09	410141	ebi-a-GCST90018862	Hypothyroidism || id:ebi-a-GCST90018862	TRUE	reported	igd	2	TRUE
rs434294	G	A	G	A	-0.0683	-0.0568	0.322802	0.315	FALSE	FALSE	FALSE	finn-b-L12_ALOPECAREATA	5	102599626	0.0884	NA	0.520701	Alopecia areata || id:finn-b-L12_ALOPECAREATA	Alopecia areata	Alopecia areata || ||	TRUE	igd	5	102599626	0.0109	3.36101e-10	410141	ebi-a-GCST90018862	Hypothyroidism || id:ebi-a-GCST90018862	TRUE	reported	igd	2	TRUE
rs4409785	C	T	C	T	0.1069	0.0159	0.142566	0.167	FALSE	FALSE	FALSE	finn-b-L12_ALOPECAREATA	11	95311422	0.1103	NA	0.8852	Alopecia areata || id:finn-b-L12_ALOPECAREATA	Alopecia areata	Alopecia areata || ||	TRUE	igd	11	95311422	0.0133	8.04452e-16	410141	ebi-a-GCST90018862	Hypothyroidism || id:ebi-a-GCST90018862	TRUE	reported	igd	2	TRUE
rs4529854	T	C	T	C	-0.0768	0.0864	0.723438	0.721	FALSE	FALSE	FALSE	finn-b-L12_ALOPECAREATA	10	64043975	0.0917	NA	0.3465	Alopecia areata || id:finn-b-L12_ALOPECAREATA	Alopecia areata	Alopecia areata || ||	TRUE	igd	10	64043975	0.0107	6.55843e-13	410141	ebi-a-GCST90018862	Hypothyroidism || id:ebi-a-GCST90018862	TRUE	reported	igd	2	TRUE
rs4835534	C	T	C	T	-0.1421	-0.2037	0.156356	0.1248	FALSE	FALSE	FALSE	finn-b-L12_ALOPECAREATA	4	149636388	0.1259	NA	0.1058	Alopecia areata || id:finn-b-L12_ALOPECAREATA	Alopecia areata	Alopecia areata || ||	TRUE	igd	4	149636388	0.0132	7.05667e-27	410141	ebi-a-GCST90018862	Hypothyroidism || id:ebi-a-GCST90018862	TRUE	reported	igd	2	TRUE
rs5912815	G	T	G	T	-0.0511	0.0144	0.576761	0.6149	FALSE	FALSE	FALSE	finn-b-L12_ALOPECAREATA	X	78466147	0.0765	NA	0.8506	Alopecia areata || id:finn-b-L12_ALOPECAREATA	Alopecia areata	Alopecia areata || ||	TRUE	igd	X	78466147	0.0084	1.05499e-09	410141	ebi-a-GCST90018862	Hypothyroidism || id:ebi-a-GCST90018862	TRUE	reported	igd	2	TRUE
rs61759532	T	C	T	C	0.0905	0.1938	0.188941	0.1898	FALSE	FALSE	FALSE	finn-b-L12_ALOPECAREATA	17	7240391	0.1051	NA	0.0652695	Alopecia areata || id:finn-b-L12_ALOPECAREATA	Alopecia areata	Alopecia areata || ||	TRUE	igd	17	7240391	0.0122	1.42102e-13	410141	ebi-a-GCST90018862	Hypothyroidism || id:ebi-a-GCST90018862	TRUE	reported	igd	2	TRUE
rs61877856	T	C	T	C	-0.0658	0.1214	0.197495	0.2289	FALSE	FALSE	FALSE	finn-b-L12_ALOPECAREATA	11	617378	0.098	NA	0.2151	Alopecia areata || id:finn-b-L12_ALOPECAREATA	Alopecia areata	Alopecia areata || ||	TRUE	igd	11	617378	0.0115	1.137e-08	410141	ebi-a-GCST90018862	Hypothyroidism || id:ebi-a-GCST90018862	TRUE	reported	igd	2	TRUE
rs6679677	A	C	A	C	0.3637	0.0583	0.108444	0.1469	FALSE	FALSE	FALSE	finn-b-L12_ALOPECAREATA	1	114303808	0.1157	NA	0.613999	Alopecia areata || id:finn-b-L12_ALOPECAREATA	Alopecia areata	Alopecia areata || ||	TRUE	igd	1	114303808	0.0159	2.38781e-115	410141	ebi-a-GCST90018862	Hypothyroidism || id:ebi-a-GCST90018862	TRUE	reported	igd	2	TRUE
rs6908626	T	G	T	G	0.1441	0.1417	0.17075	0.1149	FALSE	FALSE	FALSE	finn-b-L12_ALOPECAREATA	6	91005743	0.1295	NA	0.2738	Alopecia areata || id:finn-b-L12_ALOPECAREATA	Alopecia areata	Alopecia areata || ||	TRUE	igd	6	91005743	0.0141	2.03704e-24	410141	ebi-a-GCST90018862	Hypothyroidism || id:ebi-a-GCST90018862	TRUE	reported	igd	2	TRUE
rs7030280	T	C	T	C	0.2075	0.0958	0.745664	0.6536	FALSE	FALSE	FALSE	finn-b-L12_ALOPECAREATA	9	100535267	0.0864	NA	0.2672	Alopecia areata || id:finn-b-L12_ALOPECAREATA	Alopecia areata	Alopecia areata || ||	TRUE	igd	9	100535267	0.0108	1.02e-82	410141	ebi-a-GCST90018862	Hypothyroidism || id:ebi-a-GCST90018862	TRUE	reported	igd	2	TRUE
rs71508903	T	C	T	C	0.0934	-0.2698	0.210816	0.1853	FALSE	FALSE	FALSE	finn-b-L12_ALOPECAREATA	10	63779871	0.1064	NA	0.0112401	Alopecia areata || id:finn-b-L12_ALOPECAREATA	Alopecia areata	Alopecia areata || ||	TRUE	igd	10	63779871	0.0125	9.33684e-14	410141	ebi-a-GCST90018862	Hypothyroidism || id:ebi-a-GCST90018862	TRUE	reported	igd	2	TRUE
rs7223956	C	T	C	T	-0.0902	-0.096	0.897005	0.8562	FALSE	FALSE	FALSE	finn-b-L12_ALOPECAREATA	17	45373844	0.1175	NA	0.4136	Alopecia areata || id:finn-b-L12_ALOPECAREATA	Alopecia areata	Alopecia areata || ||	TRUE	igd	17	45373844	0.0144	4.26904e-10	410141	ebi-a-GCST90018862	Hypothyroidism || id:ebi-a-GCST90018862	TRUE	reported	igd	2	TRUE
rs73192661	T	C	T	C	-0.1061	0.0875	0.428858	0.3837	FALSE	FALSE	FALSE	finn-b-L12_ALOPECAREATA	3	188128794	0.0847	NA	0.3016	Alopecia areata || id:finn-b-L12_ALOPECAREATA	Alopecia areata	Alopecia areata || ||	TRUE	igd	3	188128794	0.01	4.05229e-26	410141	ebi-a-GCST90018862	Hypothyroidism || id:ebi-a-GCST90018862	TRUE	reported	igd	2	TRUE
rs736374	A	G	A	G	0.0832	0.1769	0.375103	0.35	FALSE	FALSE	FALSE	finn-b-L12_ALOPECAREATA	11	35266944	0.0862	NA	0.0401902	Alopecia areata || id:finn-b-L12_ALOPECAREATA	Alopecia areata	Alopecia areata || ||	TRUE	igd	11	35266944	0.0103	6.00344e-16	410141	ebi-a-GCST90018862	Hypothyroidism || id:ebi-a-GCST90018862	TRUE	reported	igd	2	TRUE
rs7441808	G	A	G	A	0.0766	0.0014	0.21091	0.2823	FALSE	FALSE	FALSE	finn-b-L12_ALOPECAREATA	4	26090375	0.0915	NA	0.988	Alopecia areata || id:finn-b-L12_ALOPECAREATA	Alopecia areata	Alopecia areata || ||	TRUE	igd	4	26090375	0.0111	5.16654e-12	410141	ebi-a-GCST90018862	Hypothyroidism || id:ebi-a-GCST90018862	TRUE	reported	igd	2	TRUE
rs7488011	T	C	T	C	0.1052	0.019	0.356485	0.2575	FALSE	FALSE	FALSE	finn-b-L12_ALOPECAREATA	12	9925336	0.0941	NA	0.8401	Alopecia areata || id:finn-b-L12_ALOPECAREATA	Alopecia areata	Alopecia areata || ||	TRUE	igd	12	9925336	0.0111	2.51826e-21	410141	ebi-a-GCST90018862	Hypothyroidism || id:ebi-a-GCST90018862	TRUE	reported	igd	2	TRUE
rs7574865	G	T	G	T	-0.1321	-0.172	0.74252	0.7676	FALSE	FALSE	FALSE	finn-b-L12_ALOPECAREATA	2	191964633	0.0974	NA	0.0773998	Alopecia areata || id:finn-b-L12_ALOPECAREATA	Alopecia areata	Alopecia areata || ||	TRUE	igd	2	191964633	0.0117	1.66686e-29	410141	ebi-a-GCST90018862	Hypothyroidism || id:ebi-a-GCST90018862	TRUE	reported	igd	2	TRUE
rs7742626	C	T	C	T	0.0686	-0.0162	0.267343	0.1742	FALSE	FALSE	FALSE	finn-b-L12_ALOPECAREATA	6	136132496	0.1087	NA	0.8814	Alopecia areata || id:finn-b-L12_ALOPECAREATA	Alopecia areata	Alopecia areata || ||	TRUE	igd	6	136132496	0.0116	3.41201e-09	410141	ebi-a-GCST90018862	Hypothyroidism || id:ebi-a-GCST90018862	TRUE	reported	igd	2	TRUE
rs78765971	G	GAC	G	GAC	0.2444	0.2663	0.146942	0.1141	FALSE	FALSE	FALSE	finn-b-L12_ALOPECAREATA	1	108362169	0.1297	NA	0.0400498	Alopecia areata || id:finn-b-L12_ALOPECAREATA	Alopecia areata	Alopecia areata || ||	TRUE	igd	1	108362169	0.0162	1.67919e-51	410141	ebi-a-GCST90018862	Hypothyroidism || id:ebi-a-GCST90018862	TRUE	reported	igd	2	TRUE
rs79490353	C	T	C	T	0.2006	-0.2418	0.0241151	0.01519	FALSE	FALSE	FALSE	finn-b-L12_ALOPECAREATA	13	28623048	0.3455	NA	0.484	Alopecia areata || id:finn-b-L12_ALOPECAREATA	Alopecia areata	Alopecia areata || ||	TRUE	igd	13	28623048	0.0349	8.82003e-09	410141	ebi-a-GCST90018862	Hypothyroidism || id:ebi-a-GCST90018862	TRUE	reported	igd	2	TRUE
rs7990020	C	A	C	A	0.0577	-0.0174	0.453482	0.6201	FALSE	FALSE	FALSE	finn-b-L12_ALOPECAREATA	13	43044946	0.0851	NA	0.838	Alopecia areata || id:finn-b-L12_ALOPECAREATA	Alopecia areata	Alopecia areata || ||	TRUE	igd	13	43044946	0.0101	9.9731e-09	410141	ebi-a-GCST90018862	Hypothyroidism || id:ebi-a-GCST90018862	TRUE	reported	igd	2	TRUE
rs853305	C	T	C	T	-0.0802	-0.1995	0.718894	0.7882	FALSE	FALSE	FALSE	finn-b-L12_ALOPECAREATA	8	133931183	0.101	NA	0.0482103	Alopecia areata || id:finn-b-L12_ALOPECAREATA	Alopecia areata	Alopecia areata || ||	TRUE	igd	8	133931183	0.0111	4.39845e-13	410141	ebi-a-GCST90018862	Hypothyroidism || id:ebi-a-GCST90018862	TRUE	reported	igd	2	TRUE
rs881858	A	G	A	G	0.0665	0.0706	0.747899	0.6797	FALSE	FALSE	FALSE	finn-b-L12_ALOPECAREATA	6	43806609	0.0889	NA	0.4268	Alopecia areata || id:finn-b-L12_ALOPECAREATA	Alopecia areata	Alopecia areata || ||	TRUE	igd	6	43806609	0.0108	8.45707e-10	410141	ebi-a-GCST90018862	Hypothyroidism || id:ebi-a-GCST90018862	TRUE	reported	igd	2	TRUE
rs911760	A	C	A	C	0.0879	-0.026	0.212143	0.2241	FALSE	FALSE	FALSE	finn-b-L12_ALOPECAREATA	9	5438435	0.1009	NA	0.7968	Alopecia areata || id:finn-b-L12_ALOPECAREATA	Alopecia areata	Alopecia areata || ||	TRUE	igd	9	5438435	0.0125	1.95389e-12	410141	ebi-a-GCST90018862	Hypothyroidism || id:ebi-a-GCST90018862	TRUE	reported	igd	2	TRUE
rs926103	C	T	C	T	-0.0678	0.1687	0.697985	0.6201	FALSE	FALSE	FALSE	finn-b-L12_ALOPECAREATA	1	156784982	0.0851	NA	0.0474002	Alopecia areata || id:finn-b-L12_ALOPECAREATA	Alopecia areata	Alopecia areata || ||	TRUE	igd	1	156784982	0.0104	7.65244e-11	410141	ebi-a-GCST90018862	Hypothyroidism || id:ebi-a-GCST90018862	TRUE	reported	igd	2	TRUE
rs9264277	C	T	C	T	-0.0862	0.0062	0.645071	0.7299	FALSE	FALSE	FALSE	finn-b-L12_ALOPECAREATA	6	31224667	0.0933	NA	0.9467	Alopecia areata || id:finn-b-L12_ALOPECAREATA	Alopecia areata	Alopecia areata || ||	TRUE	igd	6	31224667	0.0111	9.03233e-15	410141	ebi-a-GCST90018862	Hypothyroidism || id:ebi-a-GCST90018862	TRUE	reported	igd	2	TRUE
rs9271365	G	T	G	T	0.2484	0.0942	0.443466	0.3676	FALSE	FALSE	FALSE	finn-b-L12_ALOPECAREATA	6	32586794	0.0903	NA	0.2971	Alopecia areata || id:finn-b-L12_ALOPECAREATA	Alopecia areata	Alopecia areata || ||	TRUE	igd	6	32586794	0.0105	4.90908e-123	410141	ebi-a-GCST90018862	Hypothyroidism || id:ebi-a-GCST90018862	TRUE	reported	igd	2	TRUE
rs9277559	C	T	C	T	-0.133	-0.0265	0.331026	0.1978	FALSE	FALSE	FALSE	finn-b-L12_ALOPECAREATA	6	33056731	0.1035	NA	0.7983	Alopecia areata || id:finn-b-L12_ALOPECAREATA	Alopecia areata	Alopecia areata || ||	TRUE	igd	6	33056731	0.012	1.86294e-28	410141	ebi-a-GCST90018862	Hypothyroidism || id:ebi-a-GCST90018862	TRUE	reported	igd	2	TRUE
rs9497965	T	C	T	C	0.0827	-0.0036	0.409035	0.3368	FALSE	FALSE	FALSE	finn-b-L12_ALOPECAREATA	6	148521292	0.0873	NA	0.9667	Alopecia areata || id:finn-b-L12_ALOPECAREATA	Alopecia areata	Alopecia areata || ||	TRUE	igd	6	148521292	0.0102	3.70681e-16	410141	ebi-a-GCST90018862	Hypothyroidism || id:ebi-a-GCST90018862	TRUE	reported	igd	2	TRUE
rs9511151	A	G	A	G	-0.0976	-0.1645	0.279567	0.3443	FALSE	FALSE	FALSE	finn-b-L12_ALOPECAREATA	13	24786576	0.0865	NA	0.05714	Alopecia areata || id:finn-b-L12_ALOPECAREATA	Alopecia areata	Alopecia areata || ||	TRUE	igd	13	24786576	0.0106	3.07822e-20	410141	ebi-a-GCST90018862	Hypothyroidism || id:ebi-a-GCST90018862	TRUE	reported	igd	2	TRUE
rs9902341	T	C	T	C	0.0801	-0.0139	0.172257	0.2028	FALSE	FALSE	FALSE	finn-b-L12_ALOPECAREATA	17	40278522	0.1024	NA	0.8921	Alopecia areata || id:finn-b-L12_ALOPECAREATA	Alopecia areata	Alopecia areata || ||	TRUE	igd	17	40278522	0.0129	4.68198e-10	410141	ebi-a-GCST90018862	Hypothyroidism || id:ebi-a-GCST90018862	TRUE	reported	igd	2	TRUE
