# Supplementary material for: Mendelian randomization study highlights hypothyroidism as a causal determinant of alopecia areata
Source: Front Endocrinol (Lausanne). 2024 Jan 16;14:1309620. doi: 10.3389/fendo.2023.1309620 (PMC10826415; doi:10.3389/fendo.2023.1309620)
Supplement: Supplementary Table 2 — Candidate genes corresponding to each rsID in the causal SNPs. [file Table_2.xlsx]

## Sheet: Supplementary Table 2
Exposure	outcome	Number of SNPs	SNP	Gene
Hypothyroidism	Alopecia areata	68	rs10075764	-
			rs10126000	-
			rs10424978	-
			rs1079418	PDE10A
			rs10917477	-
			rs11171710	-
			rs11406335	UBAC2
			rs114285740	NTNG1
			rs11675342	TPO
			rs11875260	NFATC1
			rs12117927	EDARADD
			rs12379417	NEK6
			rs12582330	C12orf42
			rs12593201	RASGRP1
			rs12984428	CPT1C
			rs13090803	-
			rs13109179	CLNK
			rs1364450	SESN1
			rs142997491	NOD2
			rs1432806	MAN2A1
			rs1479565	PDE8B
			rs1534430	MIR3681HG
			rs187707293	-
			rs2111485	LOC105373724
			rs2114702	CEP128
			rs2234167	TNFRSF14
			rs2247314	RNASET2
			rs229528	C1QTNF6
			rs2445608	-
			rs244685	VDAC1
			rs2988277	CD247
			rs307558	SYN2
			rs3087243	CTLA4
			rs3118469	IL2RA
			rs3184504	SH2B3
			rs34536443	TYK2
			rs3775291	TLR3
			rs434294	MACIR
			rs4409785	-
			rs4529854	-
			rs4835534	LOC107986195
			rs5912815	-
			rs61759532	ACAP1
			rs61877856	IRF7
			rs6679677	PHTF1
			rs6908626	BACH2
			rs7030280	PTCSC2
			rs71508903	ARID5B
			rs7223956	ITGB3
			rs73192661	LPP
			rs736374	-
			rs7441808	-
			rs7488011	-
			rs7574865	STAT4
			rs7742626	LOC101928326
			rs78765971	VAV3
			rs79490353	FLT3
			rs7990020	LINC02341
			rs853305	TG
			rs881858	POLR1C
			rs911760	PLGRKT
			rs926103	NTRK1
			rs9264277	-
			rs9271365	-
			rs9277559	HLA-DPB1
			rs9497965	SASH1
			rs9511151	SPATA13
			rs9902341	RAB5C
