# Supplementary material for: Mendelian randomization study highlights hypothyroidism as a causal determinant of alopecia areata
Source: Front Endocrinol (Lausanne). 2024 Jan 16;14:1309620. doi: 10.3389/fendo.2023.1309620 (PMC10826415; doi:10.3389/fendo.2023.1309620)
Supplement: Supplementary Table 3 — Gene ontology analysis and Kyoto Encyclopedia of Genes and Genomes pathway enrichment analysis of SNPs related genes. [file Table_3.xlsx]

## Sheet: Supplementary Table 3
gene ontology analysis and Kyoto Encyclopedia of Genes and Genomes pathway enrichment analysis of SNPs related genes
Category	Term	Count	%	PValue	Genes	List Total	Pop Hits	Pop Total	Fold Enrichment	Bonferroni	Benjamini	FDR	-LOG10(PValue)
GOTERM_BP_DIRECT	positive regulation of interferon-gamma production	4	8.16327	0.000529513	HLA-DPB1, TYK2, RASGRP1, TLR3	40	79	19462	24.6354	0.234691	0.26118	0.260662	3.27612
GOTERM_BP_DIRECT	interferon-gamma-mediated signaling pathway	3	6.12245	0.00143116	IRF7, HLA-DPB1, TYK2	40	28	19462	52.1304	0.514828	0.26118	0.260662	2.84431
GOTERM_BP_DIRECT	positive regulation of phosphatidylinositol 3-kinase activity	3	6.12245	0.00186845	VAV3, FLT3, NOD2	40	32	19462	45.6141	0.611106	0.26118	0.260662	2.72852
GOTERM_BP_DIRECT	intracellular signal transduction	6	12.2449	0.00218328	VAV3, CLNK, NFATC1, TYK2, NOD2, SH2B3	40	462	19462	6.31883	0.668379	0.26118	0.260662	2.66089
GOTERM_BP_DIRECT	transmembrane receptor protein tyrosine kinase signaling pathway	4	8.16327	0.00259107	NTRK1, FLT3, CLNK, SH2B3	40	137	19462	14.2058	0.730231	0.26118	0.260662	2.58652
GOTERM_BP_DIRECT	positive regulation of angiogenesis	4	8.16327	0.00444608	NTRK1, ITGB3, SASH1, TLR3	40	166	19462	11.7241	0.89463	0.373471	0.37273	2.35202
GOTERM_BP_DIRECT	positive regulation of NIK/NF-kappaB signaling	3	6.12245	0.00915502	NOD2, SASH1, TLR3	40	72	19462	20.2729	0.990386	0.52473	0.523689	2.03834
GOTERM_BP_DIRECT	positive regulation of MAP kinase activity	3	6.12245	0.0104146	FLT3, NOD2, RASGRP1	40	77	19462	18.9565	0.994943	0.52473	0.523689	1.98236
GOTERM_BP_DIRECT	positive regulation of ERK1 and ERK2 cascade	4	8.16327	0.010886	NTRK1, ITGB3, NOD2, RASGRP1	40	230	19462	8.46174	0.996024	0.52473	0.523689	1.96313
GOTERM_BP_DIRECT	adaptive immune response	5	10.2041	0.012899	HLA-DPB1, CTLA4, TNFRSF14, CD247, NOD2	40	457	19462	5.3233	0.998579	0.52473	0.523689	1.88944
GOTERM_CC_DIRECT	endosome membrane	5	10.2041	0.00205643	NTRK1, FLT3, IRF7, HLA-DPB1, TLR3	42	273	20660	9.00924	0.233218	0.158457	0.158457	2.68689
GOTERM_CC_DIRECT	macromolecular complex	7	14.2857	0.0024567	NTRK1, C1QTNF6, ITGB3, NEK6, CLNK, NOD2, SASH1	42	702	20660	4.90503	0.271891	0.158457	0.158457	2.60965
GOTERM_CC_DIRECT	plasma membrane	20	40.8163	0.00472837	NTNG1, NTRK1, VAV3, RAB5C, PLGRKT, FLT3, ITGB3, TYK2, NOD2, SYN2, RASGRP1, TPO, IL2RA, HLA-DPB1, CTLA4, VDAC1, TNFRSF14, CD247, SH2B3, TLR3	42	5458	20660	1.80251	0.457413	0.20332	0.20332	2.32529
GOTERM_CC_DIRECT	cytosol	18	36.7347	0.034323	EDARADD, VAV3, FLT3, NEK6, NFATC1, TYK2, NOD2, RASGRP1, BACH2, PDE10A, SESN1, SPATA13, POLR1C, IRF7, STAT4, PDE8B, SH2B3, SASH1	42	5629	20660	1.57298	0.988951	0.860874	0.860874	1.46442
GOTERM_CC_DIRECT	cell surface	5	10.2041	0.0407529	NTRK1, TPO, ITGB3, HLA-DPB1, NOD2	42	658	20660	3.73788	0.995333	0.860874	0.860874	1.38984
GOTERM_MF_DIRECT	identical protein binding	11	22.449	0.0021549	NTRK1, TG, C1QTNF6, ITGB3, SPATA13, STAT4, VDAC1, CD247, SYN2, RASGRP1, TLR3	40	1737	18976	3.00426	0.254263	0.293066	0.293066	2.66657
GOTERM_MF_DIRECT	protein binding	34	69.3878	0.0102909	MACIR, RAB5C, PLGRKT, FLT3, ITGB3, NOD2, BACH2, C1QTNF6, SESN1, STAT4, CTLA4, TNFRSF14, SH2B3, SASH1, NTNG1, VAV3, NTRK1, EDARADD, NEK6, ARID5B, NFATC1, TYK2, SYN2, UBAC2, TG, IL2RA, SPATA13, POLR1C, IRF7, HLA-DPB1, CLNK, VDAC1, CD247, TLR3	40	12657	18976	1.27436	0.755077	0.69978	0.69978	1.98755
GOTERM_MF_DIRECT	protein tyrosine kinase activity	3	6.12245	0.0229394	NTRK1, FLT3, TYK2	40	114	18976	12.4842	0.957408	1	1	1.63942
GOTERM_MF_DIRECT	3',5'-cyclic-AMP phosphodiesterase activity	2	4.08163	0.0323942	PDE10A, PDE8B	40	16	18976	59.3	0.98865	1	1	1.48953
GOTERM_MF_DIRECT	3',5'-cyclic-nucleotide phosphodiesterase activity	2	4.08163	0.042306	PDE10A, PDE8B	40	21	18976	45.181	0.997202	1	1	1.3736
GOTERM_MF_DIRECT	pattern recognition receptor activity	2	4.08163	0.0501642	NOD2, TLR3	40	25	18976	37.952	0.999088	1	1	1.29961
GOTERM_MF_DIRECT	phosphatidylcholine binding	2	4.08163	0.0618338	VDAC1, RASGRP1	40	31	18976	30.6065	0.99983	1	1	1.20877
GOTERM_MF_DIRECT	protein serine/threonine/tyrosine kinase activity	4	8.16327	0.062914	NTRK1, FLT3, NEK6, TYK2	40	445	18976	4.26427	0.999855	1	1	1.20125
GOTERM_MF_DIRECT	guanyl-nucleotide exchange factor activity	3	6.12245	0.0845653	VAV3, SPATA13, RASGRP1	40	236	18976	6.03051	0.999994	1	1	1.07281
GOTERM_MF_DIRECT	protein kinase binding	4	8.16327	0.0918049	NEK6, VDAC1, NOD2, SASH1	40	523	18976	3.6283	0.999998	1	1	1.03713
GOTERM_MF_DIRECT	protein tyrosine kinase binding	2	4.08163	0.0997323	CD247, SH2B3	40	51	18976	18.6039	0.999999	1	1	1.00116
KEGG_PATHWAY	Virion - Herpesvirus	2	4.08163	0.0289835	ITGB3, TNFRSF14	29	9	8586	65.7931	0.966033	0.240149	0.227727	1.53785
KEGG_PATHWAY	Autoimmune thyroid disease	4	8.16327	0.00065245	TPO, TG, HLA-DPB1, CTLA4	29	53	8586	22.3448	0.0723087	0.0189211	0.0179424	3.18545
KEGG_PATHWAY	Th1 and Th2 cell differentiation	6	12.2449	1.02411e-05	IL2RA, STAT4, HLA-DPB1, NFATC1, TYK2, CD247	29	92	8586	19.3088	0.00117704	0.00118797	0.00112652	4.98965
KEGG_PATHWAY	Inflammatory bowel disease	4	8.16327	0.00118514	STAT4, HLA-DPB1, NFATC1, NOD2	29	65	8586	18.2196	0.127482	0.0274953	0.0260731	2.92623
KEGG_PATHWAY	Th17 cell differentiation	5	10.2041	0.000384148	IL2RA, HLA-DPB1, NFATC1, TYK2, CD247	29	108	8586	13.7069	0.0432236	0.0189211	0.0179424	3.4155
KEGG_PATHWAY	T cell receptor signaling pathway	5	10.2041	0.00059149	VAV3, CTLA4, NFATC1, CD247, RASGRP1	29	121	8586	12.2343	0.0657782	0.0189211	0.0179424	3.22805
KEGG_PATHWAY	PD-L1/PD-1 checkpoint pathway in cancer	3	6.12245	0.0337306	NFATC1, CD247, RASGRP1	29	89	8586	9.97985	0.980667	0.251786	0.238763	1.47198
KEGG_PATHWAY	Toll-like receptor signaling pathway	3	6.12245	0.0479247	IRF7, TYK2, TLR3	29	108	8586	8.22414	0.996475	0.308848	0.292873	1.31944
KEGG_PATHWAY	Necroptosis	4	8.16327	0.0145409	STAT4, VDAC1, TYK2, TLR3	29	159	8586	7.44828	0.81446	0.187416	0.177722	1.83741
KEGG_PATHWAY	Natural killer cell mediated cytotoxicity	3	6.12245	0.0639126	VAV3, NFATC1, CD247	29	127	8586	6.99376	0.999497	0.389596	0.369445	1.19441
KEGG_PATHWAY	NOD-like receptor signaling pathway	4	8.16327	0.0220177	IRF7, VDAC1, TYK2, NOD2	29	186	8586	6.36707	0.92272	0.23752	0.225234	1.65723
KEGG_PATHWAY	Phagosome	3	6.12245	0.0872619	RAB5C, ITGB3, HLA-DPB1	29	152	8586	5.84347	0.999972	0.415837	0.394328	1.05918
KEGG_PATHWAY	Cell adhesion molecules	3	6.12245	0.0932049	NTNG1, HLA-DPB1, CTLA4	29	158	8586	5.62156	0.999987	0.415837	0.394328	1.03056
KEGG_PATHWAY	Ras signaling pathway	4	8.16327	0.040516	NTRK1, RAB5C, FLT3, RASGRP1	29	236	8586	5.01812	0.991403	0.276462	0.262162	1.39237
KEGG_PATHWAY	MAPK signaling pathway	4	8.16327	0.0733157	NTRK1, FLT3, NFATC1, RASGRP1	29	301	8586	3.93447	0.999843	0.389596	0.369445	1.1348
